# Supplementary material for: A Peer-to-Peer Suicide Prevention Workshop for Medical Students
Source: MedEdPORTAL. 2022 Apr 19;18:11241. doi: 10.15766/mep_2374-8265.11241 (PMC9016109; doi:10.15766/mep_2374-8265.11241)
Supplement: Supplementary file 1 — Didactic Slide Deck.pptxStudent Guide.docxFaculty Facilitation Guide.docxPre- and Postsurveys.docx [file mep_2374-8265.11241-s001.zip]

Archive with 5 entries (5 files):
- B. Student Guide.docx
- C. Faculty Facilitation Guide.docx
- A. Didactic Slide Deck.pptx
- D. Pre- and Postsurveys.docx
- Educational_Summary_Report_11241.pdf
